# Supplementary material for: Spatiotemporal mapping of rice acreage and productivity growth in Bangladesh
Source: PLoS One. 2024 Mar 15;19(3):e0300648. doi: 10.1371/journal.pone.0300648 (PMC10942088; doi:10.1371/journal.pone.0300648)
Supplement: S1 Data — (XLSX) [file pone.0300648.s001.xlsx]

## Sheet: Data
Division	Year	Aus		Aman		Boro
		Area (ha)	Production (mt)	Area (ha)	Production (mt)	Area (ha)	Production (mt)
Barishal	2006-07	219739	310365	633881	965627	120304	375974
Barishal	2007-08	231126	339529	665138	766288	140494	494476
Barishal	2008-09	260136	408089	700109	1123037	148917	525762
Barishal	2009-10	246353	383677	730548	1261978	150751	510534
Barishal	2010-11	267808	473732	719981	1325330	150772	533645
Barishal	2011-12	268742	497214	713001	1321507	151359	539497
Barishal	2012-13	248611	448400	708441	1264837	147690	543276
Barishal	2013-14	246698	443477	695283	1274118	147801	521090
Barishal	2014-15	251115	450760	693287	1280046	146189	499126
Barishal	2015-16	227769	410148	705606	1368163	142104	495379
Barishal	2016-17	200783	376507	711923	1414940	130246	485567
Barishal	2017-18	202890	443921	721052	1388337	131127	493381
Barishal	2018-19	221706	474172	661377	1296824	126615	493919
Barishal	2019-20	175666	387433	649372	1280395	121223	484304
Chattogram	2006-07	193421	362351	770407	1621308	550057	1788507
Chattogram	2007-08	186073	305159	729107	1436090	597664	2233498
Chattogram	2008-09	213816	389140	811794	1772487	583109	2109049
Chattogram	2009-10	224866	428319	863860	1977999	600249	2204675
Chattogram	2010-11	252514	485368	840831	1944073	599746	2249681
Chattogram	2011-12	257359	528444	825723	1945642	600758	2235896
Chattogram	2012-13	249271	519546	829015	1995896	589023	2209315
Chattogram	2013-14	250856	543231	806359	1944333	589920	2192092
Chattogram	2014-15	246429	528029	817524	1948576	587753	2167621
Chattogram	2015-16	215456	457183	816628	1939020	575676	2140872
Chattogram	2016-17	209904	441423	811722	1954411	616237	2342993
Chattogram	2017-18	224852	554052	835507	2052804	606006	2343172
Chattogram	2018-19	229829	571912	803913	1959803	583184	2.43537e+06
Chattogram	2019-20	214010	518532	799693	1960172	577121	2436412
Dhaka	2006-07	92583	99082	548433	933199	749030	2694636
Dhaka	2007-08	48700.4	57986	411982	686474	803204	3278887
Dhaka	2008-09	62392.7	84884	513840	917271	819211	3245790
Dhaka	2009-10	66742.1	82560	572149	1067962	815255	3260694
Dhaka	2010-11	58543.3	77117	570970	1092567	820693	3390133
Dhaka	2011-12	51991.9	72963	539620	1023651	819754	3452364
Dhaka	2012-13	48931.6	74543	531476	1010072	802610	3349709
Dhaka	2013-14	48991.9	92795	521160	1022725	802087	3316801
Dhaka	2014-15	45539.7	85727	511174	1048564	802511	3399197
Dhaka	2015-16	45240.1	78832	532084	1110285	792268	3338115
Dhaka	2016-17	43039.7	79861	525485	1101493	713959	3044421
Dhaka	2017-18	51585	112396	565080	1241330	769720	3311553
Dhaka	2018-19	46307.7	85977	541815	1206078	748728	3.18521e+06
Dhaka	2019-20	57617	117038	499539	1164961	751943	3283128
Khulna	2006-07	102540	198609	761648	1655304	477690	1834249
Khulna	2007-08	118093	211607	748721	1596527	539389	1988614
Khulna	2008-09	150148	295371	800897	1778905	570362	2149650
Khulna	2009-10	141710	271232	727671	1647052	587075	2291522
Khulna	2010-11	169666	367240	734971	1744201	585548	2268271
Khulna	2011-12	178046	420424	709642	1750627	595211	2329395
Khulna	2012-13	158645	349742	716230	1735664	577518	2309412
Khulna	2013-14	162681	417391	713083	1818123	590517	2338791
Khulna	2014-15	157043	406105	724669	1890372	589193	2373176
Khulna	2015-16	145287	374152	717846	1885209	582416	2304831
Khulna	2016-17	119321	312240	703597	1894891	573828	2391068
Khulna	2017-18	156553	407612	719945	1847055	600425	2477060
Khulna	2018-19	154308	409956	714977	1869005	617821	2.71272e+06
Khulna	2019-20	154715	427918	735654	2072451	604634	2598355
Mymensingh	2006-07	69186.2	115976	572992	1155501	540593	1844487
Mymensingh	2007-08	65809.7	110909	526713	968608	593397	2181236
Mymensingh	2008-09	75115.4	130245	550099	1152812	599519	2178033
Mymensingh	2009-10	56648.2	80591	600054	1137847	631038	2341458
Mymensingh	2010-11	66815	122516	606889	1345245	634156	2472593
Mymensingh	2011-12	63377.7	125954	605411	1339409	636866	2484879
Mymensingh	2012-13	46130.4	89298	600922	1325552	642573	2530429
Mymensingh	2013-14	38340.1	79424	589091	1302200	652740	2644479
Mymensingh	2014-15	33639.7	76725	549287	1310928	662841	2635068
Mymensingh	2015-16	27995.1	65727	578606	1399186	662257	2679919
Mymensingh	2016-17	25027.9	59826	582055	1400418	619682	2495197
Mymensingh	2017-18	21135.6	57164	569919	1445214	676864	2769727
Mymensingh	2018-19	21572.5	56370	586805	1388280	663902	2652092
Mymensingh	2019-20	19658.3	47139	584447	1421685	666304	2709353
Rajshahi	2006-07	122901	224404	784943	1661725	805579	3088620
Rajshahi	2007-08	164257	299943	725310	1662748	840486	3538641
Rajshahi	2008-09	200255	383801	776960	1789352	848223	3465519
Rajshahi	2009-10	154964	259945	809038	1839507	833939	3318177
Rajshahi	2010-11	206826	413364	810966	1825790	830745	3429661
Rajshahi	2011-12	215532	441804	810323	1942145	841726	3458241
Rajshahi	2012-13	196920	438248	805968	2019638	839232	3470841
Rajshahi	2013-14	196229	467118	800698	2045830	838159	3529649
Rajshahi	2014-15	193301	481538	834894	2186090	847316	3418340
Rajshahi	2015-16	186963	469391	837153	2206954	834713	3379542
Rajshahi	2016-17	179479	448587	829694	2233875	810085	3301626
Rajshahi	2017-18	206860	567811	771137	1990755	825557	3359882
Rajshahi	2018-19	209679	572286	794157	2057113	815087	3353049
Rajshahi	2019-20	210302	564249	780496	2109395	805184	3322665
Rangpur	2006-07	9769.23	16435	949053	2015553	666777	2489756
Rangpur	2007-08	11137.7	18932	928466	1902815	704717	2846584
Rangpur	2008-09	9965.59	23450	966342	2229178	748056	2960246
Rangpur	2009-10	4275.3	8339	990783	2305595	751440	2995709
Rangpur	2010-11	4772.47	9382	993367	2594815	751935	2952817
Rangpur	2011-12	8502.02	21183	1.00237e+06	2534833	764463	2943225
Rangpur	2012-13	7319.03	15650	1.02158e+06	2604838	756084	3035007
Rangpur	2013-14	5419.03	12093	1.02823e+06	2676635	765300	3133036
Rangpur	2014-15	10429.6	23759	1.03549e+06	2721232	777779	3220522
Rangpur	2015-16	38328.7	95923	1.03384e+06	2738551	764104	3138935
Rangpur	2016-17	32366.4	79819	1.03676e+06	2783516	766316	3118570
Rangpur	2017-18	47415.4	137927	1.08302e+06	3002067	811618	3264849
Rangpur	2018-19	48031.2	137801	1.09471e+06	3173651	764379	3147449
Rangpur	2019-20	65670	171820	1.09499e+06	3103763	766541	3163034
Sylhet	2006-07	96247	185103	396366	832651	349739	848826
Sylhet	2007-08	93850.2	162787	314678	642641	390332	1199845
Sylhet	2008-09	94149.8	179577	379808	850127	401074	1174992
Sylhet	2009-10	88932.4	194464	371025	969222	339225	1136187
Sylhet	2010-11	86421.9	184102	370174	919477	398866	1319979
Sylhet	2011-12	95089.9	224165	376554	940454	402029	1315716
Sylhet	2012-13	97733.2	222811	399026	940713	407446	1330164
Sylhet	2013-14	102466	270508	378806	939349	405919	1331268
Sylhet	2014-15	108375	275449	366151	804356	428796	1479112
Sylhet	2015-16	131384	337286	371064	836071	421163	1459988
Sylhet	2016-17	132179	335350	384498	872544	247515	834304
Sylhet	2017-18	164247	428760	416322	1025312	440215	1556199
Sylhet	2018-19	174387	467006	426701	1104120	470692	1580734
Sylhet	2019-20	198038	528066	418254	1090372	471300	1648080
